# Supplementary material for: Efficient protein production by yeast requires global tuning of metabolism
Source: Nat Commun. 2017 Oct 25;8:1131. doi: 10.1038/s41467-017-00999-2 (PMC5656615; doi:10.1038/s41467-017-00999-2)
Supplement: Supplementary file 4 — Supplementary Dataset 1 [file 41467_2017_999_MOESM4_ESM.xlsx]

## Sheet: Sheet1
Supplementary Data 1. GO Slim mapper analysis of mutant genes and differentially expressed genes (p-adj<0.05) in mutant strains.
	MH23			F83			MH34			D5			B130			B184
GO terms (process)	Mutant genes	Percentage of mutant genes in total genes associated with the GO term	Percentage of differentially expressed genes in total genes associated with the GO term	Mutant genes	Percentage of mutant genes in total genes associated with the GO term	Percentage of differentially expressed genes in total genes associated with the GO term	Mutant and duplicated genes	Percentage of mutant and duplicated genes in total genes associated with the GO term	Percentage of differentially expressed genes in total genes associated with the GO term	Mutant and duplicated genes	Percentage of mutant and duplicated genes in total genes associated with the GO term	Percentage of differentially expressed genes in total genes associated with the GO term	Mutant and duplicated genes	Percentage of mutant and duplicated genes in total genes associated with the GO term	Percentage of differentially expressed genes in total genes associated with the GO term	Mutant and duplicated genes	Percentage of mutant and duplicated genes in total genes associated with the GO term	Percentage of differentially expressed genes in total genes associated with the GO term
amino acid transport		0	30		0	47.5	AGP1,ATG22,RHB1,ERS1	10	60	AGP1,ATG22,RHB1,ERS1	10	60	AGP1,ATG22,RHB1,ERS1	10	65	AGP1,ATG22,RHB1,ERS1	10	57.5
biological process unknown		0	20.1072	JJJ2	0.134048	36.5952	YCL001W-A,YCL001W-B,YCL002C,YCL012C,YCL021W-A,HBN1,RNQ1,GFD2,YCL048W-A,YCL049C,YCP4,YCR007C,YCR016W,YCR023C,YCR043C,YCR051W,CTR86,CPR4,FUB1,YCR087C-A,YCR090C,OCA4,YCR099C,YCR100C,TIR3,MAG2	3.48525	48.5255	YCL001W-A,YCL001W-B,YCL002C,YCL012C,YCL021W-A,HBN1,RNQ1,GFD2,YCL048W-A,YCL049C,YCP4,YCR007C,YCR016W,YCR023C,YCR043C,YCR051W,CTR86,CPR4,FUB1,YCR087C-A,YCR090C,OCA4,YCR099C,YCR100C,APT2,TIR3,MAG2,FMP27,RTC4	3.8874	47.5871	YCL001W-A,YCL001W-B,YCL002C,YCL012C,YCL021W-A,HBN1,RNQ1,GFD2,YCL048W-A,YCL049C,YCP4,YCR007C,YCR016W,YCR023C,YCR043C,YCR051W,CTR86,CPR4,FUB1,YCR087C-A,YCR090C,OCA4,YCR099C,YCR100C,TIR3,YLR278C,MAG2,YNL115C	3.75335	47.185	YCL001W-A,YCL001W-B,YCL002C,YCL012C,YCL021W-A,HBN1,RNQ1,GFD2,YCL048W-A,YCL049C,YCP4,YCR007C,YCR016W,YCR023C,YCR043C,YCR051W,CTR86,CPR4,FUB1,YCR087C-A,YCR090C,OCA4,YCR099C,YCR100C,HEH2,TIR3,MAG2,YMR209C,ECM3	3.8874	44.7721
carbohydrate metabolic process	SNF1,AAP1	1.06952	27.8075	SNF1,GPP2,AAP1	1.60428	41.1765	LEU2,GID7,GLK1,CIT2,PGK1,RBK1,TPS2,AMS1	4.27807	55.0802	LEU2,GID7,GLK1,CIT2,PGK1,RBK1,TPS2,AMS1,CAT8	4.81283	56.1497	LEU2,GID7,GLK1,CIT2,PGK1,RBK1,TPS2,AMS1,PGM2,TYE7	5.34759	52.4064	LEU2,GID7,GLK1,CIT2,PGK1,RBK1,TPS2,AMS1	4.27807	52.4064
carbohydrate transport	SNF3	3.7037	37.037	SNF3	3.7037	48.1481	GLK1,SNF3	7.40741	55.5556	GLK1,SNF3	7.40741	55.5556	GLK1,SNF3	7.40741	55.5556	GLK1,SNF3	7.40741	66.6667
cell budding		0	6.89655		0	22.4138	BUD3,KCC4,BUD5	5.17241	41.3793	BUD3,KCC4,BUD5,PAN1	6.89655	41.3793	BUD3,KCC4,BUD5	5.17241	39.6552	BUD3,KCC4,BUD5	5.17241	34.4828
cell morphogenesis		0	11.1111		0	14.8148	FUS1,RSP5	7.40741	25.9259	FUS1,RSP5	7.40741	33.3333	FUS1,RSP5	7.40741	33.3333	FUS1,RSP5,FUS2	11.1111	25.9259
cell wall organization or biogenesis	SNF1	0.526316	16.8421	SNF1	0.526316	28.9474	SPS22,LRE1,CWH43,BPH1,RRT12	2.63158	49.4737	SPS22,LRE1,CWH43,BPH1,RRT12	2.63158	51.0526	SPS22,LRE1,CWH43,BPH1,RRT12	2.63158	53.6842	SPS22,LRE1,CWH43,BPH1,RRT12	2.63158	42.6316
cellular amino acid metabolic process	TYS1	0.52356	42.4084	TYS1	0.52356	64.9215	ILV6,LEU2,HIS4,CHA1,CIT2,SLM5,THR4	3.66492	65.9686	ILV6,LEU2,HIS4,CHA1,CIT2,SLM5,THR4	3.66492	65.445	ILV6,LEU2,HIS4,CHA1,CIT2,SLM5,THR4	3.66492	63.3508	ILV6,LEU2,HIS4,CHA1,CIT2,SLM5,THR4	3.66492	65.9686
cellular ion homeostasis		0	17.0732		0	38.2114	NFS1,SAT4,PER1	2.43902	53.6585	NFS1,SAT4,PER1	2.43902	51.2195	NFS1,SAT4,PER1,PGM2	3.25203	56.0976	NFS1,SAT4,PER1	2.43902	46.3415
cellular respiration		0	61.8421		0	78.9474		0	73.6842		0	72.3684	RMD9	1.31579	72.3684		0	73.6842
cellular response to DNA damage stimulus	RPN4,OGG1	0.666667	6	RPN4,OGG1	0.666667	20	DCC1,MRC1,POL4,HTL1,HSP30,RAD18,TUP1,MSH3,MKT1	3	39.6667	DCC1,MRC1,POL4,HTL1,HSP30,RAD18,TUP1,MSH3,MKT1	3	45	DCC1,MRC1,POL4,HTL1,HSP30,RAD18,TUP1,MSH3,MKT1,DDC1	3.33333	40	DCC1,MRC1,POL4,HTL1,HSP30,RAD18,TUP1,MSH3,MSH6,MKT1	3.33333	32.3333
chromatin organization	HDA3	0.320513	8.65385	HDA3	0.320513	21.1538	OAF1,SGF29,MRC1,HTL1,SNT1,RSC6,AHC2,TUP1,HDA2,RSP5,ITC1,TOP1,RLF2	4.16667	35.5769	OAF1,SGF29,MRC1,HTL1,SNT1,RSC6,AHC2,TUP1,HDA2,SWR1,RSP5,ITC1,TOP1,RLF2	4.48718	42.6282	OAF1,SGF29,MRC1,HTL1,SNT1,RSC6,AHC2,TUP1,HDA2,RSP5,ITC1,TOP1,RLF2	4.16667	36.2179	OAF1,SGF29,MRC1,HTL1,SNT1,RSC6,AHC2,TUP1,HDA2,RSP5,ITC1,TOP1,RLF2	4.16667	33.0128
chromosome segregation	HDA3	0.502513	9.54774	KIN4,HDA3	1.00503	18.593	DCC1,BIK1,MRC1,CSM1,TOP1,VIK1	3.01508	47.2362	DCC1,BIK1,MRC1,CSM1,TOP1,VIK1	3.01508	47.7387	DCC1,BIK1,MRC1,CSM1,CIN8,TOP1,VIK1,REC8	4.0201	43.7186	DCC1,BIK1,MRC1,CSM1,TOP1,VIK1,REC8	3.51759	40.201
cofactor metabolic process		0	35.4651		0	48.2558	NFS1,GLK1,POF1,SAT4,PGK1,RSP5	3.48837	65.1163	NFS1,GLK1,POF1,SAT4,PGK1,RSP5	3.48837	61.6279	NFS1,GLK1,POF1,SAT4,PGK1,RSP5,TYE7,COX10	4.65116	61.6279	NFS1,GLK1,POF1,SAT4,PGK1,RSP5	3.48837	60.4651
conjugation		0	16.6667		0	29.1667	BUD3,FUS1,BIK1,STE50,KAR4,ADF1,RVS161,KIN82,CDC39,RSP5,CSI1	9.16667	50	BUD3,FUS1,BIK1,STE50,KAR4,ADF1,RVS161,KIN82,CDC39,RSP5,CSI1	9.16667	51.6667	BUD3,FUS1,BIK1,STE50,KAR4,ADF1,RVS161,KIN82,CDC39,RSP5,CSI1	9.16667	47.5	BUD3,FUS1,BIK1,STE50,KAR4,ADF1,RVS161,KIN82,CDC39,PTC1,RSP5,CSI1,FUS2	10.8333	45
cytokinesis		0	10.9756		0	20.7317	EDE1,BUD3,CDC10,BUD5,BUD23,BUD31	7.31707	42.6829	EDE1,BUD3,CDC10,BUD5,BUD23,BUD31,PAN1	8.53659	46.3415	EDE1,BUD3,CDC10,BUD5,BUD23,BUD31	7.31707	37.8049	EDE1,BUD3,CDC10,BUD5,BUD23,BUD31	7.31707	36.5854
cytoplasmic translation		0	10.2941		0	18.3824	SRO9,RPS14A	1.47059	75.7353	SRO9,RPS14A	1.47059	30.8824	SRO9,RPS14A,RPS26B,RPL18B	2.94118	68.3824	SRO9,RPS14A	1.47059	53.6765
cytoskeleton organization	IQG1	0.421941	11.3924	IQG1	0.421941	22.3629	KCC4,BIK1,LSB5,CDC10,RVS161,SYP1,HCM1,ABP1,RSP5	3.79747	45.1477	KCC4,BIK1,LSB5,CDC10,RVS161,SYP1,HCM1,ABP1,RSP5,PAN1	4.21941	46.4135	KCC4,BIK1,LSB5,CDC10,RVS161,SYP1,HCM1,ABP1,CIN8,RSP5	4.21941	39.6624	KCC4,BIK1,LSB5,CDC10,RVS161,SYP1,HCM1,ABP1,RSP5	3.79747	37.9747
DNA recombination		0	10.4046		0	20.8092	MSH3,TOP1	1.15607	42.7746	MSH3,TOP1	1.15607	46.8208	MSH3,TOP1,DDC1,REC8	2.31214	42.1965	MSH3,TOP1,REC8	1.7341	35.2601
DNA repair	RPN4,OGG1	0.8	5.2	RPN4,OGG1	0.8	19.2	MRC1,POL4,RAD18,MSH3	1.6	38.8	MRC1,POL4,RAD18,MSH3	1.6	44	MRC1,POL4,RAD18,MSH3,DDC1	2	38.8	MRC1,POL4,RAD18,MSH3,MSH6	2	31.6
DNA replication	RIX1	0.724638	7.24638	RIX1	0.724638	16.6667	MRC1,RIM1,MSH3,DOA4,TOP1	3.62319	48.5507	MRC1,RIM1,MSH3,DOA4,TOP1	3.62319	51.4493	MRC1,RIM1,MSH3,DOA4,TOP1	3.62319	44.2029	MRC1,RIM1,MSH3,DOA4,MSH6,TOP1	4.34783	39.8551
DNA-templated transcription, elongation		0	3.09278		0	21.6495	HTL1,RSC6,CDC39,TOP1	4.12371	35.0515	HTL1,RSC6,CDC39,TOP1	4.12371	39.1753	HTL1,RSC6,CDC39,TFG1,TOP1	5.15464	30.9278	HTL1,RSC6,CDC39,TOP1	4.12371	30.9278
DNA-templated transcription, initiation	BRF1	1.36986	6.84932	BRF1	1.36986	13.6986	TAF2	1.36986	38.3562	TAF2	1.36986	32.8767	TAF2,TFG1	2.73973	34.2466	TAF2	1.36986	27.3973
DNA-templated transcription, termination		0	6.97674		0	18.6047		0	30.2326		0	34.8837		0	27.907		0	27.907
endocytosis	SNC2,SVL3	2.12766	7.44681	SNC2,SVL3	2.12766	19.1489	EDE1,LSB5,RVS161,FEN2,CDC50,DOA4,RSP5	7.44681	30.8511	EDE1,LSB5,RVS161,FEN2,CDC50,DOA4,RSP5,PAN1	8.51064	27.6596	EDE1,LSB5,RVS161,FEN2,CDC50,DOA4,RSP5	7.44681	27.6596	EDE1,LSB5,RVS161,FEN2,CDC50,DOA4,RSP5	7.44681	28.7234
endosomal transport		0	10.7527	TDA3	1.07527	32.2581	STP22,RHB1,ELO2,RSP5	4.30108	36.5591	STP22,RHB1,ELO2,RSP5	4.30108	29.0323	STP22,RHB1,ELO2,RSP5,VPS5	5.37634	34.4086	STP22,RHB1,ELO2,RSP5	4.30108	26.8817
exocytosis	SNC2	2.04082	12.2449	SNC2	2.04082	20.4082		0	36.7347	EXO70	2.04082	34.6939		0	36.7347		0	32.6531
generation of precursor metabolites and energy	AAP1	0.699301	51.7483	AAP1	0.699301	64.3357	GLK1,PGK1	1.3986	67.8322	GLK1,PGK1	1.3986	69.2308	GLK1,PGK1,RMD9,PGM2,TYE7	3.4965	65.035	GLK1,PGK1	1.3986	69.2308
Golgi vesicle transport	SNC2	0.534759	5.34759	SNC2	0.534759	21.9251	RER1,SED4,USO1,GOS1	2.13904	35.2941	RER1,SED4,USO1,GOS1,EXO70	2.6738	23.5294	RER1,SED4,USO1,GOS1,COG5	2.6738	30.4813	RER1,SED4,USO1,ERV29,GOS1	2.6738	28.877
histone modification	HDA3	0.909091	10.9091	HDA3	0.909091	22.7273	SGF29,SNT1,AHC2,HDA2	3.63636	40	SGF29,SNT1,AHC2,HDA2	3.63636	46.3636	SGF29,SNT1,AHC2,HDA2	3.63636	35.4545	SGF29,SNT1,AHC2,HDA2	3.63636	36.3636
invasive growth in response to glucose limitation	SNF1	1.75439	15.7895	SNF1	1.75439	21.0526	POF1,TUP1	3.50877	38.5965	POF1,TUP1	3.50877	36.8421	POF1,TUP1,DIG1	5.26316	36.8421	POF1,TUP1	3.50877	35.0877
ion transport		0	34.127	SFC1	0.396825	50	STP22,AGP1,ATG22,GEX1,ADY2,PMP1,RHB1,FEN2,PHO87,ERS1,KIN82,CDC50,GIT1,DOA4,MEP1	5.95238	61.5079	STP22,AGP1,ATG22,GEX1,ADY2,PMP1,RHB1,FEN2,PHO87,ERS1,KIN82,CDC50,GIT1,DOA4,MEP1,YMR279C	6.34921	58.7302	STP22,AGP1,ATG22,GEX1,ADY2,PMP1,RHB1,FEN2,PHO87,ERS1,KIN82,CDC50,GIT1,DOA4,MEP1,BUL1	6.34921	62.3016	STP22,AGP1,ATG22,GEX1,ADY2,PMP1,RHB1,FEN2,PHO87,ERS1,KIN82,CDC50,GIT1,DOA4,MEP1,BPT1	6.34921	56.3492
lipid metabolic process	DDL1	0.341297	18.7713	DDL1	0.341297	42.6621	OAF1,PGS1,FRM2,PBN1,CWH43,ELO2,PER1,ARE1,ATG15,TUP1,RSP5,PCT1	4.09556	52.5597	OAF1,PGS1,FRM2,PBN1,CWH43,ELO2,PER1,ARE1,ATG15,TUP1,RSP5,PCT1,ERG11	4.43686	53.5836	OAF1,PGS1,FRM2,PBN1,CWH43,ELO2,PER1,ARE1,ATG15,TUP1,RSP5,PCT1	4.09556	55.6314	OAF1,PGS1,FRM2,PBN1,CWH43,ELO2,PER1,ARE1,ATG15,TUP1,RSP5,PCT1	4.09556	48.4642
lipid transport	AUS1	1.51515	31.8182	YSP2,AUS1	3.0303	37.8788	KIN82,CDC50	3.0303	57.5758	KIN82,CDC50	3.0303	50	KIN82,CDC50	3.0303	57.5758	KIN82,CDC50	3.0303	51.5152
meiotic cell cycle	SNF3	0.362319	19.2029	SNF3	0.362319	28.9855	SPS22,KAR4,RRT12,CSM1,MSH3,SNF3	2.17391	51.4493	SPS22,KAR4,RRT12,CSM1,MSH3,SNF3	2.17391	52.8986	SPS22,KAR4,RRT12,CSM1,MSH3,SNF3,DDC1,REC8	2.89855	49.6377	SPS22,KAR4,RRT12,CSM1,MSH3,SNF3,MSH6,REC8	2.89855	45.2899
membrane fusion	SNC2	1.35135	17.5676	SNC2	1.35135	31.0811	USO1,GOS1	2.7027	48.6486	USO1,GOS1	2.7027	37.8378	USO1,GOS1	2.7027	39.1892	USO1,GOS1,BPT1	4.05405	43.2432
mitochondrial translation		0	61.6		0	93.6	MRPL32,SLM5,IMG1,IMG2	3.2	77.6	MRPL32,SLM5,IMG1,IMG2,IFM1	4	80.8	MRPL32,SLM5,IMG1,IMG2	3.2	73.6	MRPL32,SLM5,IMG1,IMG2	3.2	84
mitochondrion organization		0	36.1538	ATG2	0.384615	63.4615	NFS1,MIC10,RIM1,HCM1,PTC6,RSP5	2.30769	64.2308	NFS1,MIC10,RIM1,HCM1,PTC6,RSP5,AIM17,LMO1	3.07692	67.6923	NFS1,MIC10,RIM1,HCM1,PTC6,RSP5,BUL1	2.69231	64.6154	NFS1,MIC10,RIM1,HCM1,PTC6,PTC1,RSP5,ATG13	3.07692	62.6923
mitotic cell cycle		0	11.1111	KIN4	0.31746	21.9048	BUD3,DCC1,KCC4,BIK1,MRC1,CDC10,SAT4,BUD5,BUD23,BUD31,MBP1,TOP1,VIK1	4.12698	50.4762	BUD3,DCC1,KCC4,BIK1,MRC1,CDC10,SAT4,BUD5,BUD23,BUD31,MBP1,PAN1,TOP1,VIK1	4.44444	53.0159	BUD3,DCC1,KCC4,BIK1,MRC1,CDC10,SAT4,BUD5,BUD23,BUD31,MBP1,CIN8,TOP1,DDC1,VIK1	4.7619	46.0317	BUD3,DCC1,KCC4,BIK1,MRC1,CDC10,SAT4,BUD5,BUD23,BUD31,MBP1,TOM1,TOP1,VIK1	4.44444	42.5397
monocarboxylic acid metabolic process		0	35.6061		0	48.4848	OAF1,LEU2,FRM2,GLK1,CIT2,PGK1,ELO2,TUP1,RSP5	6.81818	68.9394	OAF1,LEU2,FRM2,GLK1,CIT2,PGK1,ELO2,TUP1,RSP5,CAT8	7.57576	67.4242	OAF1,LEU2,FRM2,GLK1,CIT2,PGK1,ELO2,TUP1,RSP5,TYE7	7.57576	63.6364	OAF1,LEU2,FRM2,GLK1,CIT2,PGK1,ELO2,TUP1,RSP5	6.81818	65.9091
mRNA processing	RNA15	0.628931	5.66038	RNA15	0.628931	16.9811	BUD31	0.628931	31.4465	BUD31	0.628931	32.7044	BUD31,PRP4	1.25786	33.3333	BUD31,CWC2	1.25786	24.5283
nuclear transport	RIX1	0.574713	8.62069	ENP1,RIX1	1.14943	18.3908	GBP2,RRP43,BUD23,SOL2,RSP5	2.87356	44.2529	GBP2,RRP43,BUD23,SOL2,RSP5	2.87356	41.954	GBP2,RRP43,BUD23,SOL2,RSP5,RPS26B	3.44828	48.2759	GBP2,RRP43,BUD23,SOL2,TOM1,RSP5	3.44828	35.0575
nucleobase-containing compound transport		0	12.9496	ENP1	0.719424	26.6187	STP22,GBP2,RRP43,SOL2,DOA4,RSP5	4.31655	46.0432	STP22,GBP2,RRP43,SOL2,DOA4,RSP5	4.31655	48.9209	STP22,GBP2,RRP43,SOL2,DOA4,RSP5,RPS26B,BUL1	5.7554	52.518	STP22,GBP2,RRP43,SOL2,DOA4,RSP5	4.31655	40.2878
nucleobase-containing small molecule metabolic process		0	45.4054		0	54.0541	GLK1,POF1,APA1,PGK1,NPP1	2.7027	73.5135	GLK1,POF1,APA1,PGK1,NPP1	2.7027	71.8919	GLK1,POF1,APA1,PGK1,NPP1,TYE7	3.24324	69.1892	GLK1,POF1,APA1,PGK1,NPP1	2.7027	65.9459
nucleus organization		0	12.1212		0	30.303	BIK1,KAR4,CSM1	4.54545	39.3939	BIK1,KAR4,CSM1	4.54545	45.4545	BIK1,KAR4,CSM1	4.54545	40.9091	BIK1,KAR4,CSM1,TOM1,FUS2	7.57576	30.303
oligosaccharide metabolic process		0	34.7826		0	39.1304	TPS2,AMS1	8.69565	65.2174	TPS2,AMS1	8.69565	60.8696	TPS2,AMS1,PGM2	13.0435	65.2174	TPS2,AMS1	8.69565	65.2174
organelle assembly	RIX1	0.78125	6.25	RIX1,ATG2	1.5625	14.0625	KCC4,RRP7,CDC10,RPS14A,RSA4,CDC39	4.6875	52.3438	KCC4,RRP7,CDC10,RPS14A,RSA4,CDC39	4.6875	41.4062	KCC4,RRP7,CDC10,RPS14A,RSA4,CDC39,CIN8,RPS26B,RRP5	7.03125	46.875	KCC4,RRP7,CDC10,RPS14A,RSA4,CDC39,ATG13	5.46875	35.9375
organelle fission	SNF3	0.33557	12.4161	SNF3,KIN4	0.671141	22.1477	DCC1,BIK1,KAR4,MRC1,CDC10,CSM1,MSH3,SNF3,TOP1,VIK1	3.3557	50.6711	DCC1,BIK1,KAR4,MRC1,CDC10,CSM1,MSH3,SNF3,TOP1,VIK1	3.3557	51.0067	DCC1,BIK1,KAR4,MRC1,CDC10,CSM1,MSH3,SNF3,CIN8,TOP1,DDC1,VIK1,REC8	4.36242	47.651	DCC1,BIK1,KAR4,MRC1,CDC10,CSM1,MSH3,SNF3,MSH6,TOM1,TOP1,VIK1,REC8	4.36242	43.9597
organelle fusion	SNC2	1.14943	18.3908	SNC2	1.14943	31.0345	BIK1,KAR4,USO1,GOS1	4.5977	50.5747	BIK1,KAR4,USO1,GOS1	4.5977	41.3793	BIK1,KAR4,USO1,GOS1	4.5977	42.5287	BIK1,KAR4,USO1,GOS1,BPT1,FUS2	6.89655	44.8276
organelle inheritance		0	16.9492		0	38.9831	VAC17	1.69492	44.0678	VAC17	1.69492	45.7627	VAC17,BUL1	3.38983	40.678	VAC17,PTC1	3.38983	38.9831
peptidyl-amino acid modification		0	10.2041		0	27.2109	SGF29,AHC2	1.36054	40.1361	SGF29,AHC2	1.36054	45.5782	SGF29,AHC2	1.36054	37.415	SGF29,AHC2	1.36054	38.7755
peroxisome organization		0	18		0	34	PEX34	2	50	PEX34	2	52	PEX34	2	50	PEX34	2	48
protein acylation		0	9.375		0	28.125	SGF29,MAK31,AHC2	4.6875	43.75	SGF29,MAK31,AHC2	4.6875	53.125	SGF29,MAK31,AHC2	4.6875	40.625	SGF29,MAK31,AHC2,PFA5	6.25	48.4375
protein alkylation		0	6.25		0	29.1667		0	37.5		0	41.6667		0	33.3333		0	33.3333
protein complex biogenesis		0	22.5694		0	43.0556	KCC4,BIK1,CDC10,SED4,ABP1,USO1	2.08333	50	KCC4,BIK1,CDC10,SED4,ABP1,USO1,EXO70	2.43056	48.2639	KCC4,BIK1,CDC10,SED4,ABP1,USO1	2.08333	46.5278	KCC4,BIK1,CDC10,SED4,ABP1,USO1	2.08333	44.0972
protein dephosphorylation		0	8.16327		0	12.2449	SAT4,PTC6	4.08163	42.8571	SAT4,PTC6	4.08163	44.898	SAT4,PTC6,TFG1	6.12245	46.9388	SAT4,PTC6,PTC1	6.12245	32.6531
protein folding	EMC1	1.1236	25.8427	EMC1	1.1236	44.9438	PDI1,EMC1,TAH1,PIH1	4.49438	57.3034	PDI1,EMC1,TAH1,PIH1	4.49438	56.1798	PDI1,EMC1,TAH1,PIH1	4.49438	53.9326	PDI1,EMC1,TAH1,PIH1	4.49438	50.5618
protein glycosylation		0	11.4754		0	50.8197		0	50.8197		0	44.2623		0	36.0656		0	40.9836
protein lipidation		0	9.30233		0	48.8372	PBN1,CWH43,PER1	6.97674	48.8372	PBN1,CWH43,PER1	6.97674	44.186	PBN1,CWH43,PER1	6.97674	53.4884	PBN1,CWH43,PER1,PFA5	9.30233	44.186
protein maturation		0	26.9231		0	57.6923	PBN1,ATG15	3.84615	63.4615	PBN1,ATG15	3.84615	57.6923	PBN1,ATG15	3.84615	55.7692	PBN1,ATG15	3.84615	55.7692
protein modification by small protein conjugation or removal	LAG2	0.598802	10.1796	LAG2	0.598802	19.1617	STP22,RAD18,RSP5,CSI1	2.39521	37.7246	STP22,RAD18,RSP5,CSI1	2.39521	38.3234	STP22,RAD18,RSP5,CSI1,BUL1	2.99401	37.1257	STP22,RAD18,TOM1,RSP5,CSI1	2.99401	31.7365
protein phosphorylation	SNF1	0.510204	13.2653	SNF1,KIN4	1.02041	26.5306	KCC4,STE50,LRE1,SAT4,SNT1,YIH1,SSK22,KIN82	4.08163	45.4082	KCC4,STE50,LRE1,SAT4,SNT1,YIH1,SSK22,KIN82	4.08163	46.9388	KCC4,STE50,LRE1,SAT4,SNT1,YIH1,SSK22,KIN82,CLN1	4.59184	44.898	KCC4,STE50,LRE1,SAT4,SNT1,YIH1,SSK22,KIN82,PTC1,ATG13	5.10204	40.8163
protein targeting		0	14.527	ATG2	0.337838	34.1216	STP22	0.337838	44.2568	PEP1,STP22	0.675676	43.5811	STP22,COG5	0.675676	46.6216	STP22,ATG13	0.675676	38.8514
proteolysis involved in cellular protein catabolic process	RPN4,HRT3	0.970874	10.6796	RPN4,HRT3	0.970874	23.301	STP22,GID7,MGR1,POF1,PBN1,DOA4,RSP5	3.39806	35.9223	STP22,GID7,MGR1,POF1,PBN1,DOA4,RSP5	3.39806	37.8641	STP22,GID7,MGR1,POF1,PBN1,DOA4,RSP5	3.39806	35.9223	STP22,GID7,MGR1,POF1,PBN1,DOA4,TOM1,RSP5	3.8835	30.5825
pseudohyphal growth	SNF1	1.35135	17.5676	SNF1	1.35135	32.4324	POF1,CDC39	2.7027	45.9459	POF1,CDC39	2.7027	50	POF1,CDC39,DIG1	4.05405	48.6486	POF1,CDC39	2.7027	41.8919
regulation of cell cycle	SNF3	0.434783	10.8696	SNF3,KIN4	0.869565	23.4783	EDE1,KCC4,MRC1,CDC39,SNF3	2.17391	48.2609	EDE1,KCC4,MRC1,CDC39,SNF3	2.17391	52.1739	EDE1,KCC4,MRC1,CDC39,SNF3,CLN1,DDC1	3.04348	41.3043	EDE1,KCC4,MRC1,CDC39,SNF3	2.17391	40.4348
regulation of DNA metabolic process	RPN4,RIX1	1.86916	8.41121	RPN4,RIX1	1.86916	19.6262	MRC1,RIM1,MSH3,DOA4,TOP1	4.6729	48.5981	MRC1,RIM1,MSH3,DOA4,TOP1	4.6729	48.5981	MRC1,RIM1,MSH3,DOA4,TOP1	4.6729	44.8598	MRC1,RIM1,MSH3,DOA4,MSH6,TOP1	5.60748	39.2523
regulation of organelle organization	SNF3	0.358423	13.9785	SNF3,KIN4	0.716846	24.3728	OAF1,BIK1,RIM1,SED4,ABP1,CDC39,SNF3,RSP5	2.86738	41.2186	OAF1,BIK1,RIM1,SED4,ABP1,CDC39,SNF3,RSP5	2.86738	42.6523	OAF1,BIK1,RIM1,SED4,ABP1,CDC39,SNF3,RSP5,DDC1	3.22581	36.2007	OAF1,BIK1,RIM1,SED4,ABP1,CDC39,SNF3,RSP5	2.86738	35.4839
regulation of protein modification process	LAG2	0.909091	14.5455	LAG2	0.909091	27.2727	STP22,LRE1,SNT1,YIH1	3.63636	47.2727	STP22,LRE1,SNT1,YIH1	3.63636	47.2727	STP22,LRE1,SNT1,YIH1,TFG1,CLN1	5.45455	41.8182	STP22,LRE1,SNT1,YIH1,PTC1,ATG13	5.45455	44.5455
regulation of translation	SNF1	1.03093	18.5567	SNF1	1.03093	30.9278	CAM1	1.03093	48.4536	CAM1	1.03093	47.4227	CAM1	1.03093	49.4845	CAM1	1.03093	42.268
regulation of transport		0	15.2941		0	22.3529	PHO87,SED4,TUP1,RSP5	4.70588	38.8235	PHO87,SED4,TUP1,RSP5	4.70588	44.7059	PHO87,SED4,TUP1,RSP5	4.70588	44.7059	PHO87,SED4,TUP1,RSP5	4.70588	45.8824
response to chemical	RPN4,SNF3,SNF1,HRT3	0.928074	17.1694	RPN4,SNF3,SNF1,HRT3,AFG2	1.16009	30.8585	OAF1,EDE1,FRM2,FUS1,STE50,MXR2,GRX1,PDI1,POF1,PBN1,KAR4,ADF1,HSP30,HCM1,SRB8,TRX3,TUP1,KIN82,CDC39,SNF3,RSP5,ITC1,CSI1	5.33643	47.7958	OAF1,EDE1,FRM2,FUS1,STE50,MXR2,GRX1,PDI1,POF1,PBN1,KAR4,ADF1,HSP30,HCM1,SRB8,TRX3,TUP1,KIN82,CDC39,SNF3,RSP5,ITC1,CSI1,CAT8	5.56845	46.1717	OAF1,EDE1,FRM2,FUS1,STE50,MXR2,GRX1,PDI1,POF1,PBN1,KAR4,ADF1,HSP30,HCM1,SRB8,TRX3,TUP1,KIN82,CDC39,SNF3,RSP5,ITC1,CSI1,DIG1	5.56845	48.0278	OAF1,EDE1,FRM2,FUS1,STE50,MXR2,GRX1,PDI1,POF1,PBN1,KAR4,ADF1,HSP30,HCM1,SRB8,TRX3,TUP1,KIN82,CDC39,PTC1,SNF3,RSP5,ITC1,CSI1,FUS2	5.80046	44.3155
response to heat		0	18.5714		0	34.2857	STE50,HSP30,TPS2	4.28571	42.8571	STE50,HSP30,TPS2,HSF1	5.71429	45.7143	STE50,HSP30,TPS2	4.28571	44.2857	STE50,HSP30,TPS2	4.28571	35.7143
response to osmotic stress	IQG1	1.08696	20.6522	GPP2,IQG1	2.17391	32.6087	STE50,RVS161,HSP30,SSK22	4.34783	42.3913	STE50,RVS161,HSP30,SSK22	4.34783	46.7391	STE50,RVS161,HSP30,SSK22	4.34783	46.7391	STE50,RVS161,HSP30,SSK22,PTC1	5.43478	40.2174
response to oxidative stress		0	27.2727		0	43.4343	FRM2,MXR2,GRX1,HSP30,HCM1,TRX3	6.06061	52.5253	FRM2,MXR2,GRX1,HSP30,HCM1,TRX3	6.06061	49.4949	FRM2,MXR2,GRX1,HSP30,HCM1,TRX3	6.06061	49.4949	FRM2,MXR2,GRX1,HSP30,HCM1,TRX3	6.06061	47.4747
response to starvation	SNF1	2	24	SNF1	2	36	RVS161,NPP1	4	42	RVS161,NPP1	4	54	RVS161,NPP1	4	48	RVS161,NPP1	4	44
ribosomal large subunit biogenesis	RIX1	1	4	RIX1,AFG2	2	9	SPB1,RSA4	2	31	SPB1,RSA4	2	27	SPB1,RSA4,RRP5	3	43	SPB1,RSA4,TOM1	3	20
ribosomal small subunit biogenesis		0	4.91803	ENP1	0.819672	18.0328	RRP7,KRR1,RPS14A,BUD23,PWP2	4.09836	49.1803	RRP7,KRR1,RPS14A,BUD23,PWP2	4.09836	38.5246	RRP7,KRR1,RPS14A,BUD23,PWP2,RRP5	4.91803	53.2787	RRP7,KRR1,RPS14A,BUD23,PWP2,TOM1	4.91803	38.5246
ribosomal subunit export from nucleus	RIX1	2.27273	6.81818	RIX1	2.27273	11.3636	BUD23,RSP5	4.54545	27.2727	BUD23,RSP5	4.54545	34.0909	BUD23,RSP5	4.54545	43.1818	BUD23,RSP5	4.54545	15.9091
ribosome assembly	RIX1	1.88679	7.54717	RIX1	1.88679	16.9811	RRP7,RPS14A,RSA4	5.66038	52.8302	RRP7,RPS14A,RSA4	5.66038	37.7358	RRP7,RPS14A,RSA4,RPS26B,RRP5	9.43396	58.4906	RRP7,RPS14A,RSA4	5.66038	32.0755
RNA catabolic process		0	10.7692		0	16.9231	GBP2,RRP43,CDC39	2.30769	32.3077	GBP2,RRP43,CDC39	2.30769	30.7692	GBP2,RRP43,CDC39	2.30769	34.6154	GBP2,RRP43,CDC39	2.30769	31.5385
RNA modification	RCM1,ELP3	1.9802	10.8911	RCM1,ELP3	1.9802	19.802	NFS1,SPB1,BUD23,TAN1	3.9604	37.6238	NFS1,SPB1,BUD23,TAN1	3.9604	34.6535	NFS1,SPB1,BUD23,TAN1	3.9604	44.5545	NFS1,SPB1,BUD23,TAN1,ELP4	4.9505	32.6733
RNA splicing	CBP2	0.757576	7.57576	CBP2	0.757576	17.4242	BUD31,CBP2	1.51515	31.0606	BUD31,CBP2	1.51515	28.0303	BUD31,CBP2,PRP4	2.27273	33.3333	BUD31,PTC1,CWC2,CBP2	3.0303	25.7576
rRNA processing	RIX1,RCM1	0.888889	6.66667	ENP1,RIX1,RCM1	1.33333	13.7778	RRP7,SPB1,KRR1,RPS14A,RRP43,BUD23,PWP2,RSP5,PIH1	4	38.2222	RRP7,SPB1,KRR1,RPS14A,RRP43,BUD23,PWP2,RSP5,PIH1	4	30.6667	RRP7,SPB1,KRR1,RPS14A,RRP43,BUD23,PWP2,RSP5,PIH1,RRP5	4.44444	43.1111	RRP7,SPB1,KRR1,RPS14A,RRP43,BUD23,PWP2,TOM1,RSP5,PIH1	4.44444	28
signaling	SNF3	0.413223	18.1818	SNF3	0.413223	28.5124	EDE1,STE50,ADF1,SNT1,SSK22,EGO2,SNF3,CSI1	3.30579	45.0413	EDE1,STE50,ADF1,SNT1,SSK22,EGO2,SNF3,HSF1,EXO70,LMO1,CSI1	4.54545	48.3471	EDE1,STE50,ADF1,SNT1,SSK22,EGO2,SNF3,CSI1	3.30579	50.8264	EDE1,STE50,ADF1,SNT1,SSK22,EGO2,PTC1,SNF3,CSI1	3.71901	37.1901
snoRNA processing		0	6.81818		0	18.1818	RRP43	2.27273	25	RRP43	2.27273	25	RRP43,PRP4	4.54545	29.5455	RRP43	2.27273	29.5455
sporulation		0	24.031		0	31.7829	SPS22,CDC10,RRT12	2.32558	54.2636	SPS22,CDC10,RRT12	2.32558	55.0388	SPS22,CDC10,RRT12,CTS2	3.10078	53.4884	SPS22,CDC10,RRT12	2.32558	51.938
telomere organization	OGG1	1.40845	5.6338	OGG1	1.40845	18.3099	GBP2,MRC1	2.8169	32.3944	GBP2,MRC1	2.8169	30.9859	GBP2,MRC1	2.8169	33.8028	GBP2,MRC1	2.8169	22.5352
transcription from RNA polymerase I promoter		0	4.41176		0	22.0588		0	27.9412		0	38.2353		0	38.2353		0	19.1176
transcription from RNA polymerase II promoter	RPN4,ELP3,HDA3	0.639659	11.9403	RPN4,ELP3,HDA3	0.639659	21.5352	OAF1,SGF29,KAR4,ADF1,HMLALPHA2,HTL1,TAF2,RSC6,HCM1,SRB8,TUP1,CDC39,HDA2,RSP5,ITC1,TOP1,CAM1	3.62473	39.0192	OAF1,SGF29,KAR4,ADF1,HMLALPHA2,HTL1,TAF2,RSC6,HCM1,SRB8,TUP1,CDC39,HDA2,RSP5,HSF1,ITC1,CAT8,TOP1,CAM1	4.05117	42.4307	OAF1,SGF29,KAR4,ADF1,HMLALPHA2,HTL1,TAF2,RSC6,HCM1,SRB8,TUP1,CDC39,HDA2,RSP5,ITC1,TFG1,YAP3,PDR8,TOP1,CAM1,DIG1	4.47761	39.6588	OAF1,SGF29,KAR4,ADF1,HMLALPHA2,HTL1,TAF2,RSC6,HCM1,SRB8,TUP1,CDC39,HDA2,RSP5,ITC1,TOP1,CAM1,ELP4	3.83795	37.3134
transcription from RNA polymerase III promoter	TFC4,BRF1	4.87805	2.43902	TFC4,BRF1	4.87805	9.7561	TFC4	2.43902	39.0244	TFC4	2.43902	26.8293	TFC4	2.43902	41.4634	TFC4	2.43902	29.2683
translational elongation		0	22.2222		0	27.7778	CAM1	2.77778	61.1111	CAM1	2.77778	58.3333	CAM1	2.77778	72.2222	CAM1	2.77778	38.8889
translational initiation		0	21.5686		0	33.3333		0	45.098	IFM1	1.96078	45.098	RMD9	1.96078	50.9804		0	39.2157
transmembrane transport		0	29.9539		0	52.5346	AGP1,ATG22,GEX1,ADY2,ADP1,FEN2,PHO87,ERS1,GIT1	4.14747	59.9078	AGP1,ATG22,GEX1,ADY2,ADP1,FEN2,PHO87,ERS1,GIT1,YMR279C	4.60829	62.6728	AGP1,ATG22,GEX1,ADY2,ADP1,FEN2,PHO87,ERS1,GIT1	4.14747	63.1336	AGP1,ATG22,GEX1,ADY2,ADP1,FEN2,PHO87,ERS1,GIT1,CIN10	4.60829	59.447
transposition	BRF1	4.34783	4.34783	BRF1	4.34783	17.3913		0	30.4348		0	26.087		0	39.1304		0	26.087
tRNA aminoacylation for protein translation	TYS1	2.77778	41.6667	TYS1	2.77778	61.1111	SLM5	2.77778	55.5556	SLM5	2.77778	52.7778	SLM5	2.77778	55.5556	SLM5	2.77778	50
tRNA processing	ELP3	0.943396	9.43396	ELP3	0.943396	18.8679	NFS1,RSP5,TAN1	2.83019	33.9623	NFS1,RSP5,TAN1	2.83019	33.0189	NFS1,RSP5,TAN1	2.83019	37.7358	NFS1,PTC1,RSP5,TAN1,ELP4	4.71698	33.0189
vacuole organization		0	16.2791	ATG2	1.16279	34.8837	VAC17	1.16279	45.3488	VAC17	1.16279	41.8605	VAC17	1.16279	43.0233	VAC17,BPT1,ATG13	3.48837	41.8605
vesicle organization	SNC2	1.26582	15.1899	SNC2	1.26582	24.0506	SED4,ATG15,USO1,DOA4,GOS1	6.32911	40.5063	SED4,ATG15,USO1,DOA4,GOS1	6.32911	29.1139	SED4,ATG15,USO1,DOA4,GOS1	6.32911	34.1772	SED4,ATG15,USO1,DOA4,GOS1	6.32911	32.9114
vitamin metabolic process		0	16.2162		0	45.9459	PET18	2.7027	59.4595	PET18	2.7027	62.1622	PET18	2.7027	62.1622	PET18	2.7027	54.0541
other		0	22.7074	MSB1	0.436681	43.2314	LDB16,PRD1,CTO1,MAK32,YCR061W,MMP1	2.62009	53.2751	LDB16,PRD1,CTO1,MAK32,YCR061W,NFT1,MMP1	3.05677	48.4716	LDB16,PRD1,CTO1,MAK32,YCR061W,PHO92,MMP1,HER1	3.49345	50.655	LDB16,PRD1,CTO1,MAK32,YCR061W,MMP1	2.62009	51.5284
